# Supplementary material for: Automated and Rapid Easy-to-Use Magnetic Solid-Phase Extraction System for Five Heavy Metals in Cereals and Feeds
Source: Foods. 2022 Dec 7;11(24):3944. doi: 10.3390/foods11243944 (PMC9778536; doi:10.3390/foods11243944)
Supplement: Supplementary file 1 [file foods-11-03944-s001.zip]

Archive with 1 entries (1 files):
- foods-2052939-supplementary.pdf
